# Supplementary material for: Occurrence and Health Risk Assessment of Per- and Polyfluoroalkyl Substances in Yogurt Across Lebanese Governorates
Source: Foods. 2025 Oct 11;14(20):3472. doi: 10.3390/foods14203472 (PMC12564224; doi:10.3390/foods14203472)
Supplement: Supplementary file 1 [file foods-14-03472-s001.zip]

Archive with 1 entries (1 files):
- foods-3873505-supplementary.pdf
